# Supplementary material for: Sleep Disturbance Affects Immune Factors in Clinical Liver Cancer Patients
Source: Curr Oncol. 2022 Oct 20;29(10):7943–52. doi: 10.3390/curroncol29100628 (PMC9600048; doi:10.3390/curroncol29100628)
Supplement: Supplementary file 1 [file curroncol-29-00628-s001.zip]

Archive with 1 entries (1 files):
- curroncol-1923831-supplementary.pdf
